# Supplementary material for: Eosinophils Are An Essential Element Of A Type 2 Immune Axis That Controls Thymus Regeneration
Source: Sci Immunol. Author manuscript; Available in PMC 2022 Apr 4. (PMC7612579; doi:10.1126/sciimmunol.abn3286)
Supplement: Table S1 [file EMS144040-supplement-Table_S1.xlsx]

## Sheet: Figure 1
Figure 1 A	Balb														B6
D0	240000000	204910000	206211000	131142000	137179000	203420000									150489000	112469000	123689000	193375000	134300000	134300000	60068000
D4	2624000	2452000	2669000	2381000	2939000	2465000									1344000	1864000	1307000	1536000	1411000	1398000
D7	6730000	6308000	5260000	5447089	12675000	16318000	8765000								55719000	50512000	93500000	55926000	58741000	50482000
D10	78758000	63146000	76048000	77203000	77233000	75983000									78888000	102288000	133663000	102957000	131026000	131042000
D14	106408000	111603000	121775000	157487000	145324000	147532000	157074000	153242000	155631000	181621000	157197000	165718000	152979000		80822000	121380000	65460000	125143000	107297000	102550000
D35	149817000	203437000	130026000	150262000	197296000	165734000									117742000	133957000	132661000	87323000	68105000	118037000
Figure 1 B	REP PLOT
Figure 1 C	Thymus											Spleen
0	48368.2	30991.1	16439.7	17674.8	30959.5	127410	208863	183955	121834			187090	146059	48734.6	41060.7	44194.5	311225	667441	402712	557211
6hours	178302	298810	183602	191551	180744	183859						168671	138493	219284	209776	198823	199576
18hours	313878	414802	478384	338678	525400	555921	350482					228170	182640	183740	228340	149734	247290	197409
1	725025	1139820	716826	832646	992346	771388						139123	222834	236755	227136	185923	190183
2	148560	274270	185157	139844	281065	280114						13873.4	26118.2	32488.2	28744.2	29102.6	15223.2
3	82216.9	121449	64369.1	55773.4	71850.6	82683.3						2975.79	3153.77	2922.13	2991.71	3015.66	3245.66
Figure 1 D	Weight			Total Cells			TEC			mTEC			cTEC			mTEChi			mTEC lo
	WT	dblGATA		WT	dblGATA		WT	dblGATA		WT	dblGATA		WT	dblGATA		WT	dblGATA		WT	dblGATA
	0.0321	0.0115		6675000	2177000		40050	30478		23869.8	21426		5526.9	3078.28		5299.1	1664.8		17090.8	18726.3
	0.0298	0.0164		6318000	2345000		27799.2	34706		26457.1	24433		4225.48	3036.78		3077.48	2858.66		12161.8	12523.7
	0.0335	0.01023		6730000	2200440		34996	25965.2		23832.3	17318.8		4654.47	2830.21		2597.72	1496.34		20305.1	15102
	0.0365	0.0178		6308000	1912600		53172.8	17213.4		39123.6	11257.6		4924.53	4337.78		6503.6	1812.47		20491.6	9253.72
	0.0285	0.0162		5260000	1694100		41554	16263.4		32121.2	9790.54		3237.06	2000.11		3886.67	1272.77		27046.1	8331.75
	0.0295			5447089			49959			30402.1			3774.83			3856.29			26607.3
	0.0328			6397600			40944.6			27310.1			6089.71			4670.02			21738.8
	0.0357			6302400			51049.4			33896.8			6353.96			6101.43			26744.6
	P value	<0.0001		P value	<0.0001		P value	0.0039		P value	0.0023		P value	0.01		P value	0.0021		P value	0.0099
Figure 1 E	Weight			Total Cells			TEC			mTEC			cTEC			mTEChi			mTEC lo
	WT	dblGATA		WT	dblGATA		WT	dblGATA		WT	dblGATA		WT	dblGATA		WT	dblGATA		WT	dblGATA
	0.0494	0.0142		149817000	32498000		57941.4	16899		37394.3	11305.4		14315.9	4359.93		9909.5	1774.95		25951.7	9033.02
	0.0556	0.0262		203437000	35642000		63065.5	43152.4		44524.2	27013.4		22026.4	11521.7		8860.32	4916.44		33927.5	20827.3
	0.0378	0.0242		130026000	44487000		71514.3	35865.9		45054	24030.2		27020.1	8320.89		7524.02	4830.06		35863	18190.8
	0.0483	0.0296		150262000	39851000		91712.2	35715.7		87997.9	20643.7		22823.2	10857.6		18039.6	3199.77		45998.4	16638.8
	0.0522	0.0182		197296000	39248000		94702.1	38069		65723.2	24326.1		38309.3	9974.08		15050.6	4621.96		47715.1	18731.1
	0.0455	0.0254		165734000	38069000		P value	0.0013		P value	0.0071		P value	0.0049		P value	0.005		P value	0.0015
	P value	<0.0001		P value	<0.0001
	Thymocytes			DP			CD4+TCRbhi			CD8+TCRbhi
	WT	dblGATA		WT	dblGATA		WT	dblGATA		WT	dblGATA
	164083000	29170000		137993800	26223830		11647680	1012782		2807001	233214
	159738000	31736000		133221500	27419900		8734666	2085826		3127143	403730
	84362100	8899000		153062000	7056907		10103900	893299		2531775	243173
	147783000	18430000		123694400	6688162		11022010	709782		2859823	216398
	65673000	16082000		54771280	13910930		4898287	1132527		1098420	330382
	157243000	18126000		130826200	12470690		11526540	2353462		2124935	534500
	152428000	2701000		124838500	1820474		11668420	354015		2229382	87013.3
	133446000	14152000		101285500	11477270		9436687	1125310		2638695	227417
		2880000			2160000			322929			78579.1
	P value	<0.0001		P value	<0.0001		P value	<0.0001		P value	<0.0001

## Sheet: Figure 2
Figure 2 A	CCR3+			CCR3+ MFI
	D0	D1		D0	D1
	61.4	93.8		469	1055
	61.4	90.1		490	889
	67.9	91.7		562	942
	68	92.6		547	1042
	63.3	92.7		533	1022
	65.2	93.5		487	895
	P value	<0.0001		P value	<0.0001
Figure 2 B	Total cells			Eosinophils
	WT	CCR3-/-		WT	CCR3-/-
	68513000	144306000		40142.9	13465.5
	76308000	108049000		56417.2	14014.2
	104112000	88177000		74136.4	5631.41
	80360000	73388000		32853	2354.51
	73218000	78423000		54343.1	1636.9
	93585000	131915000		55835	2373.25
	97268000	90878000		23342.1	1377.5
	103706000	117717000		38960	1356.42
	P value	0.1243		P value	<0.0001
Figure 2 C	N/A
Figure 2 D	CTV+ Eo (%)					CTV+Eo
	WT	SLI D1	CCR3 antagonist			WT	SLI D1	CCR3 antagonist
	0.00161	0.024	0.00423			1058.11	7129.68	208.158
	0.0016	0.071	0.00278			1190	14612.7	229.239
	0.00235	0.015	0.00321			1431.71	6192.7	270.314
	0.002	0.069	0.003			1529.84	19438.7	354
	0.00187	0.07	0.00182			1003	15071.9	198
	0.00193	0.015	0.00426			1411	11562	203
		0.019					14361.9
		0.1					12847
		0.1					11633
	WT compared to SIR D1		P value	0.0013		WT compared to SIR D1		P value	<0.0001
	SLI D1 to CCR3 antagonist		P value	0.0016		SLI D1 to CCR3 antagonist		P value	<0.0001

## Sheet: Figure 3
Figure 3 A	Total TEC			mTEC			cTEC			mTEChi			mTEClo
	WT	IL-4Ra		WT	IL-4Ra		WT	IL-4Ra		WT	IL-4Ra		WT	IL-4Ra
	17691.3	5745.6		19835.5	3384.16		4210.53	1528.33		2123.19	467.014		10036.5	2676.87
	18040	15288.9		22050.7	9769.61		3932.72	2159.51		2578.64	1299.36		9869.54	5429.58
	31084	15171.6		23219.8	12580.2		5688.37	2471.02		3088.23	1450.27		14736.1	3995.89
	27706.2	12803.2		36226.3	7144.19		5150.02	917.285		2565.32	933.905		16320.3	5558.56
	33173	7280.04		19782.2	5103.31		4294.46	2202.31		2888.2	1183.57		18977.7	2708.19
	16529.1	11530.4		23751.9	7045.07		5141.81	814.303		3061.57	1172.22		19951	3760.81
	36583.3	14525		21818.3	9920.58		2876.58	2440.2		3022.11	1517.57		22073.7	5270.89
	21328	14047.3		36541.7	10282.6		2957.36	1671.63		3430.01	1186.58		19540	6854.61
	43832.2	16018.6		30472	10267.9		2512.42	1970.29		3825.73	752.639		22389.8	6364.35
	P value	0.0005		P value	<0.0001		P value	<0.0001		P value	<0.0001		P value	<0.0001
Figure 3 B	Total cells			Total TEC			mTEC			cTEC			mTEChi			mTEClo
	WT	IL-4Ra		WT	IL-4Ra		WT	IL-4Ra		WT	IL-4Ra		WT	IL-4Ra		WT	IL-4Ra
	171760000	42421000		65268.8	21210.5		32699.7	12768.7		29827.8	7466.1		8011.42	4762.73		23347.6	7431.4
	182241000	103935000		83830.9	23905		44262.7	16040.3		35963.4	6597.79		9737.79	6127.39		33374.1	9207.13
	163255000	44311000		135502	8419.09		81165.5	4832.56		40921.5	3207.67		14285.1	1715.56		63877.2	2885.04
	187233000	103565000		43063.6	16570.4		24761.6	11599.3		13866.5	3910.61		4432.32	4245.34		19338.8	7029.16
	119279000	105678000		96616	54952.6		57486.5	32916.6		25410	15496.6		10750	7109.98		44149.7	23864.5
	176891000	103935000		51298.4	34298.6		32164.1	18829.9		12568.1	10769.8		4117	4217.9		26471	13689.3
		127982000			52472.6			29961.9			13013.2			5602.87			22651.2
		93565000			38361.7			23093.7			10549.5			7413.08			14225.7
	P value	0.0003		P value	0.0044		P value	0.0074		P value	0.0018		P value	0.0493		P value	0.005
	Thymocytes			DP			CD4+TCRbhi			CD8+TCRbhi
	WT	IL-4Ra		WT	IL-4Ra		WT	IL-4Ra		WT	IL-4Ra
	201835000	90685000		173779900	75631290		15761840	7148590		2348028	1823014
	140695000	98685000		116214100	82333180		11446310	6425185		2194969	1942827
	100131000	78970000		81606770	64913340		7147491	7038944		1629452	1328449
	197087000	86224000		165356000	73290400		15834760	4057383		3125642	1.90396e+06
	140066000	60647000		114433900	48335660		7075028	5312132		4.49169e+06	1.38552e+06
	140442000	61744000		107157200	49642180		15869240	4932481		4787921	1.42486e+06
	198297000	97290000		163396700	74816010		7987364	10227900		6.03089e+06	2774468
	87686000	45017000		76199134	33177529		4.52207e+06	6.55794e+06		2.53384e+06	1.77052e+06
	56900000	39164000		44552700	32506120		6058712	3.51902e+06		1.90045e+06	920068
	95547000	47265000		77201976	38757300		7.47896e+06	4.87132e+06		3.75417e+06	1.31616e+06
	102141000	39222000		85185594	32475816		8.89709e+06	3.93369e+06		3.00769e+06	1.00535e+06
	P value	0.0008		P value	0.001		P value	0.0096		P value	0.0013
Figure 3 C	Rep plots
Figure 3 D	Total cells			Thymic Eosinophils D0
	WT	IL-4Ra		WT	IL-4Ra
	123497000	148172000		131868	13772.4
	137637000	185224000		103941	18768.5
	155535000	168281000		102104	17323.9
	172385000	113916000		150751	5088.92
	181697000	195592000		168701	41618.9
	210894000	212143000		177657	41918.3
	190149000	189643000		188182	15485.6
	204692000	215492000		190702	25351.7
	110320000	130139000		96341.2	3318.5
	P value	0.6423		P value	<0.0001
Figure 3 E	Thymic Eosinophils D1
	WT	IL-4Ra
	496426	99263.8
	697367	88742.5
	533938	119214
	494378	286244
	355274	293037
	752578	305210
	627383	90636.8
	638582
	P value	<0.0001
Figure 3 F	Rep plots
Figure 3 G	% CCL11+ cells
	Endo	Mes	cTEC	mTEChi	mTEClo
	0.2	4.1	2.2	2.7	4.3
	0.032	3.8	2	1.98	5.23
	0.51	4.7	1.81	2.88	6.11
	0.022	5.1	1.54	3.11	3.98
	0.015	3.2	1.91	1.23	3.85
	0.018	2.9	2.45	3.22	4.22
	0.025	4.4	3.98	2.19	4.91
	0.031	5.3	3.27	2.4	5.67
Figure 3 H	Mesenchyme CCL11+			cTEC CCL11+			mTEC hi CCL11+			mTEC lo CCL11+			mTEC lo CCL11+ MFI
	WT	SLI D1		WT	SLI D1		WT	SLI D1		WT	SLI D1		WT	SLI D1
	38330.2	29375.6		1324.06	1792.48		723.921	877.791		4296.64	4600.11		286	401
	35980.3	16471.8		1405.45	1485.78		1005.83	843.98		3232.12	4997.25		223	386
	19310.5	25606.5		678.366	806.395		1195.51	906.648		4241.23	4585.29		233	445
	46277.8	18858.8		1499.35	820.542		1054.06	1106.97		3511.8	5369.92		307	394
	42380.6	7143.36		1568.22	2003.76		1060.38	1073.88		2753.25	5360.94		232	355
	29450.8	8965.24		786.905	853.553		1041.79	1087.85		3998.78	5771.95		208	279
	56880.8	5746.89		671.982	947.868		762.167	1068.35		2317.76	4704.46		212	306
	42980.4	4064.74		707.097	962.015		1312.08	1295.69		2740.64	5710.53		312	492
	P value	0.0004		P value	0.5701		P value	0.8826		P value	<0.0001		P value	0.0005
Figure 3 I	PCR
	-	+IL4	+IL13	+IL4+IL13
	13.2943	100	69.6601	71.6662		P value - and +IL4		0.0001
	9.13202	100	72.2393	75.6849		P value - and +IL13		0.0004
	4.32499	88.644	79.6669	100		P value - and +IL4/+IL13		<0.0001
	12.0621	100	69.4734	62.1586
Figure 3 J	Rep Plots
Figure 3 K	mTEC lo CCL11+			mTEC lo CCL11+ MFI
	WT	IL-4Ra		WT	IL-4Ra
	4296.64	1040.39		420	210
	3232.12	1918.47		369	157
	4241.23	2042.94		314	150
	3511.8	1878		326	148
	2753.25	1752.26		305	132
	3998.78	1542.68		312	120
	2317.76	2154.02		320	122
	2740.64	2013.31		250	134
	P value	<0.0001		P value	<0.0001

## Sheet: Figure 4
Figure 4 A	WT d7 post SLI rIL4/PBS
	Total Cells			Eosinophils			mTEC			cTEC			mTEChi			mTEClo			TEC
	PBS	rIL4		PBS	rIL4		PBS	rIL4		PBS	rIL4		PBS	rIL4		PBS	rIL4		PBS	rIL4
	5022000	6529000		44881.7	46171.6		13634.8	29740.2		10902.2	30729.4		2986.01	4490.78		9694.32	23911.2		28171	65942.9
	5273000	6687000		35643.8	48602.6		12800.7	21409.1		11429.2	28448.5		2534.55	3040.09		9638.95	17769.6		26892.3	58176.9
	5592000	6412000		31957.2	42644.6		26962.4	30790.4		21701.4	25637.7		4610.57	5357.53		21246.4	24232.1		54801.6	62837.6
	4983000	6914000		34798.2	55650.6		13586.1	39779.6		10282.2	19058.2		2798.75	7160.32		10203.2	31107.6		30877.6	69302.4
	5182000	6236000		38238.3	50848.8		10731.7	22903.4		8163.44	16432.7		1942.44	3229.38		8306.34	18941.1		22931	46551.6
	5326000	6412000		43916.5	54820.5		33918.6	32370.8		11412.9	23963.7		5901.84	5600.15		26660.1	25540.6		53331.2	66198
	P value	<0.0001		P value	0.0029		P value	0.0445		P value	0.0027		P value	0.1563		P value	0.0312		P value	0.0035
Figure 4 B	WT d35 post SLI rIL4/PBS
	Total Cells			Eosinophils			mTEC			cTEC			mTEChi			mTEClo			TEC
	PBS	rIL4		PBS	rIL4		PBS	rIL4		PBS	rIL4		PBS	rIL4		PBS	rIL4		PBS	rIL4
	91479000	146668000		38256.8	73629.9		43669.9	39677		52296.1	49570.5		12970	13053.7		27555.7	21743		107827	103057
	105023000	116216000		25367.6	60414.6		38018.7	47952.5		68844.1	47952.5		11329.6	14350.7		23837.7	33374.9		127580	113901
	114448000	149505000		20699.6	51567.1		34786.3	38076.9		42992.3	41611.9		12070.9	10891.9		18923.8	27872.3		89195.7	101000
	101857000	139282000		16537.9	76922.9		43776.1	22764.5		51814.4	47317.4		14402.3	12992		26440.8	11359.5		108626	107632
	98345000	141521000		29529	69716.4		44403.4	27860.8		62708	46525		15585.6	10252.8		26064.8	15629.9		118094	103609
	103226000	150927000		25744.8	76530		38959.4	20646.1		41502.2	37615.5		14064.3	10641.7		21544.5	8877.84		90814.4	107354
	P value	<0.0001		P value	<0.0001		P value	0.1271		P value	0.1138		P value	0.1724		P value	0.3294		P value	0.8876
	DP			CD4+TCRb+			CD8+TCRb+
	PBS	rIL4		PBS	rIL4		PBS	rIL4
	7.38844e+07	119065082		10256694	1.62306e+07		2.58913e+06	3.81618e+06
	9.05477e+07	9.55386e+07		8.24504e+06	1.13707e+07		1.59006e+06	2.60982e+06
	99441006	125385657		7.84076e+06	1.44262e+07		1.75198e+06	2.9371e+06
	88411876	113638791		7.61198e+06	14428019		1.63241e+06	3.10723e+06
	7.77919e+07	115604684		1.19569e+07	1.48087e+07		3.03315e+06	3.14239e+06
	8.18376e+07	121327197		1.24898e+07	1.75733e+07		3.13315e+06	3.9016e+06
	P value	0.0004		P value	0.002		P value	0.0226

## Sheet: Figure 5
Figure 5 A	Dclk1+mTEClo			Dclk1-mTEClo
	CCL11+	CCL11-		CCL11+	CCL11-
	1123.1	1706.61		1537.2	58376
	513.673	2203.39		986.793	63884.7
	800.964	1083.66		1925.85	55083.9
	628.184	2262.97		1294.21	71499.4
	1085.85	1650		1486.22	56439.8
	595.337	2553.68		1143.67	74041.2
	901.369	1219.5		2167.26	61989
	671.224	2418.02		1382.88	76398.2
	P value	0.0001		P value	<0.0001
Figure 5 B	WT D0	WT D35	dblGATA D0	dblGATAD35
	2555.29	1654.02	1976.21	379.754
	2408.07	1470.13	2436.12	910.762
	1694.73	1289.31	2474.33	918.445
	2689.8	702.915	1656.95	331.426
	2426.52	1017.08	1813.86	404.711
	2305.02	635.881	1604.71	291.579
	P value WT d35 vs. dblGATA d35	0.0209
Figure 5 C	Eosinophils D0			Eosinophils D1
	WT	Pou2f3		WT	Pou2f3
	304030	266262		296228	305560
	296343	223656		270689	384411
	291605	238870		313352	397834
	85513.7	117677		881547	402942
	94145.7	71391.6		710698	237344
	152457	103270		625992	218148
	P value	0.548		338699	796026
				362954	629104
				267373	599781
				P value	0.9158
Figure 5 D	Total cells			Thymocytes			DP			CD4+TCRb+			CD8+TCRb+
	WT	Pou2f3-/-		WT	Pou2f3-/-		WT	Pou2f3-/-		WT	Pou2f3-/-		WT	Pou2f3-/-
	179915000	215309000		133519000	174044000		114692821	154202984		1.14792e+07	1.0499e+07		2.68635e+06	2.09793e+06
	210380000	227592000		149649000	130357000		129446385	112367734		11909681	1.02485e+07		2.91414e+06	2.57941e+06
	218343000	197168000		126963000	164194000		109569069	144819108		9.33238e+06	1.04445e+07		2.56095e+06	2.72431e+06
	219415000	189105000		158672000	124476000		135188544	99082896		3.96109e+06	3.91943e+06		2.85356e+06	4.13385e+06
	178766000	156792000		146988000	146188000		130966308	122359356		7.92337e+06	8.60107e+06		1.88946e+06	2.36868e+06
	144712000	130390000		222640000	248476000		201711840	182878336		5.40552e+06	7.52331e+06		1.89636e+06	4.59561e+06
	187607000	184625000		157544000	124692000		134857664	111100572		4.11328e+06	2.12799e+06		1.86918e+06	1.79008e+06
	187596000	139057000		P value	0.9103		P value	0.7962		P value	0.9526		P value	0.2607
	P value	0.4879
	TEC			mTEC			cTEC			mTEChi			mTEClo
	WT	Pou2f3-/-		WT	Pou2f3-/-		WT	Pou2f3-/-		WT	Pou2f3-/-		WT	Pou2f3-/-
	32384.7	47368		24126.6	36568.1		4954.86	5826.26		11291.2	18722.9		11870.3	16419.1
	39972.2	59173.9		31138.3	45623.1		5915.89	7870.13		14541.6	20941		15320.1	23176.5
	41485.2	39433.6		31155.4	31625.7		5434.56	4771.47		12929.5	18089.9		17104.3	12713.6
	50465.4	45385.2		35931.4	35173.5		7367.96	5900.08		10995	16390.9		23571	17446.1
	48266.8	50173.4		39916.7	35206.3		5647.22	3050.55		20597	27937.5		18561.2	16183.8
	33283.8	44332.6		21800.9	35377.4		8454.08	5763.24		10311.8	18820.8		10944	15672.2
	23521.4	48002.5		26227.5	37297.9		7654.37	7152.37		11120.4	21334.4		14294	15031.1
	22139.4	41717.1		39331.8	33206.8		7625.78	5381.51		6959.44	17035.1		11889	15109.1
	P value	0.0278		P value	0.0963		P value	0.2035		P value	0.0014		P value	0.587

## Sheet: Figure 6
Figure 6 A	Rep plots
Figure 6 B	Total cells			Eosinophils			CCL11+ mTEClo
	WT	CD1d		WT	CD1d		WT	CD1d
	216789000	190466000		150192	44779.2		2773.24	1894.31
	245116000	186884000		148026	40055.8		1642.4	1502.98
	222143000	205138000		114834	45351.9		2785.71	1586.54
	194260000	173117000		101258	21163.3		2126.74	1450.91
	158097000	150912000		154682	20750.8		2681.26	1594.08
	167437000	190567000		133116	36144.9		1903.51	1545.77
	P value	0.2837		P value	<0.0001		3134.91	1746.79
							2272.46	2148.33
							P value	0.0024
Figure 6 C	Rep plots
Figure 6 D	CD45+IL4GFP+			CD45+IL13GFP+
	D0	D1		D0	D1
	0.57	5.12		0.27	1.07
	0.57	6.14		0.29	1.34
	0.84	4.79		0.24	1.85
	0.57	4.49		0.31	1.43
	0.51	4.25		0.28	1.44
		3.28		0.25	1.5
		4.32		0.29	2.09
		4.49			1.49
		5.14		P value	<0.0001
	P value	<0.0001
Figure 6 E	NKT+ IL4GFP+			NKT+ IL13GFP+
	D0	D1		D0	D1
	81.4	86		70.3	78.8
	82.9	91		53.2	89.1
	82.4	86.5		77	89
	78.2	94.1		76.8	87.9
	73.4	81.9		70.3	90.2
		79.1		69.4	88.7
		92.6		80.4	90.8
		90.1			86.8
		94.5		P value	0.0003
	P value	0.0083
Figure 6 F	NKT+IL4GFP+ MFI			NKT+IL13GFP+ MFI
	D0	D1		D0	D1
	161	518		208	373
	145	1441		183	398
	118	481		308	591
	761	889		351	457
	1071	2246		371	378
		2084		296	519
		1866		365	1075
		996			539
		941		P value	0.0192
	P value	0.0296
Figure 5 G	Rep plot
Figure 6 H	SLI D1 % of steady state
	iNKT	DP
	38.8297	2.47748
	27.3166	1.6178
	36.8876	1.33746
	19.8772	18.2847
	48.2733	17.4628
	22.9575	3.28827
	34.1288	2.33211
	P value	0.0001
Figure 6 I	% iNKT
	D0	D1
	5.08	4.36
	2.73	4.33
	2.84	2.44
	2.29	3.8
	1.42	5.72
	2.35	3.27
	1.76	3.64
		6.04
	P value	0.0256
Figure 6 J	Eosinophils D1
	WT	CD1d
	341475	282447
	392758	186939
	572789	241664
	487962	212127
	802460	154030
	582400	138535
	1.03463e+06	100758
	P value	0.0009
Figure 6 K	Total Cells			Thymocytes			DP			CD4+TCRb+			CD8+TCRb+
	WT	CD1d		WT	CD1d		WT	CD1d		WT	CD1d		WT	CD1d
	128792000	39206000		98679000	38009000		76870941	31509461		9.61528e+06	2.57682e+06		3.45227e+06	611173
	141510000	37280000		111572000	35355000		86914588	29238585		1.47563e+07	2.71845e+06		4.30262e+06	338807
	136196000	105876000		93613000	59267000		77230725	47295066		9.78078e+06	6.39337e+06		2.01693e+06	1.31288e+06
	134591000	36528000		123402000	41294000		97734384	35017312		9.54213e+06	3.07485e+06		6.35044e+06	297019
	189838000	111478000		139298000	39435000		120492770	31587435		1.20053e+07	3.7703e+06		2.25816e+06	440899
	187272000	58274000		120646000	84437000		86865120	72869131		2.15483e+07	5.63533e+06		7.99762e+06	520039
	165036000	54905000		79546000	37115000		69364112	32252935		5.97554e+06	2.39225e+06		657670	217743
	193611000	54917000		P value	<0.0001		P value	0.0001		P value	0.0016		P value	0.0055
	P value	<0.0001
	TEC			mTEC			cTEC			mTEChi			mTEClo
	WT	CD1d		WT	CD1d		WT	CD1d		WT	CD1d		WT	CD1d
	36061.8	7057.08		25676	5172.84		7104.17	740.993		11015	1463.91		13865	3558.91
	226416	8201.6		162340	5700.11		41207.7	1115.42		59741.2	1607.43		96917.1	3910.28
	204294	34939.1		124824	23793.5		56793.7	5939.64		33452.7	6828.74		86752.4	16298.6
	111711	9862.56		74287.5	7032.01		25134.9	1430.07		29343.6	2130.7		42566.7	4690.35
	119598	53509.4		79054.2	32801.3		21288.4	11451		23716.3	9413.97		52887.3	22436.1
	224726	28554.3		138881	19988		50338.7	3854.83		35831.3	5796.51		98883.2	13711.8
	214547	22511		139026	14632.2		45913	3804.37		35868.8	4243.33		98986.7	9935.25
	118103	50523.6		84679.6	33497.2		15825.8	10660.5		26758.8	7938.83		55465.2	24620.4
	P value	0.0002		P value	0.0001		P value	0.0007		P value	<0.0001		P value	0.0003

## Sheet: Figure 7
Figure 7 A	Rep plots
Figure 7 B	Total cells			Eosinophils
	Il7raCre	Il7raCrexRorafl/fl		Il7raCre	Il7raCrexRorafl/fl
	164389000	156012000		163824	100757
	173649000	123014000		179968	78851.5
	152773000	172389000		235475	61589.2
	162529000	156478000		126977	50301.8
	144356000	153461000		122080	26151.5
	139855000	173648000		127524	26181.6
	P value	0.9638		P value	0.0008
Figure 7 C	Total cells			Thymocytes			DP			CD4+TCRb+			CD8+TCRb+
	Il7raCre	Il7raCrexRorafl/fl		Il7raCre	Il7raCrexRorafl/fl		Il7raCre	Il7raCrexRorafl/fl		Il7raCre	Il7raCrexRorafl/fl		Il7raCre	Il7raCrexRorafl/fl
	154264000	111965000		133263000	108332000		111141342	92407196		1.06716e+07	5.76692e+06		2.3586e+06	987024
	155501000	127663000		146689000	119275000		120578358	94585075		7.93631e+06	7.90876e+06		1.62986e+06	623547
	124994000	119320000		165228000	98165000		139617660	84912725		1.51845e+07	7.63991e+06		3.06392e+06	982475
	153720000	97730000		132745000	88276000		113762465	79183572		1.03967e+07	5.23494e+06		1.7821e+06	603499
	148346000	86466000		112485000	86553000		96399645	71028543		8.72074e+06	5584723		1.45511e+06	580114
	205064000			126332000			108266524			9.78295e+06			1.62279e+06
	P value	0.0061		115844000			98235712			1.02851e+07			2.03376e+06
				P value	0.0067		P value	0.0039		P value	0.0059		P value	0.0009
	TEC			mTEC			cTEC			mTEChi			mTEClo
	Il7raCre	Il7raCrexRorafl/fl		Il7raCre	Il7raCrexRorafl/fl		Il7raCre	Il7raCrexRorafl/fl		Il7raCre	Il7raCrexRorafl/fl		Il7raCre	Il7raCrexRorafl/fl
	52449.8	20153.7		27483.7	12394.5		19301.5	5280.27		11378.2	3582.02		15033.6	8552.22
	34210.2	21702.7		19841.9	15908.1		10434.1	3602.65		6785.94	7158.64		11845.6	8113.12
	41248	14318.4		25202.5	10524		9239.56	2348.22		7535.56	3809.7		16759.7	6482.8
	35355.6	4796.21		20647.7	8948.16		9828.86	2900.63		8816.56	3758.23		10984.6	4796.21
	26702.3	18157.9		16235	14017.9		8197.6	2941.57		8020.08	5424.91		12695.4	8004.2
	51266			33528			14662.1			14316.4			18608
	P value	0.0013		P value	0.0042		P value	0.0019		P value	0.0091		P value	0.001

## Sheet: Figure 8
Figure 8 A	WT: D7 Post SLI
	Total cells			Eosinophils			TEC			mTEC			mTEChi			mTEClo
	PBS	rIL5		PBS	rIL5		PBS	rIL5		PBS	rIL5		PBS	rIL5		PBS	rIL5
	4300000	6970000		1236.62	17810.7		15910	21607		10341.5	14865.6		816.979	1828.47		9224.62	12650.6
	3373000	8127000		3277.49	22286.3		12142.8	52825.5		6472.11	33015.9		488.644	3730.8		5811.96	28426.7
	3356000	9194000		5985.29	7801.91		16780	28501.4		10353.3	20179		1045.68	2098.62		9090.16	17454.8
	4085000	8014000		7611.11	11190.3		16340	55296.6		9428.18	37159.3		716.542	3864.57		8494.79	32291.4
	2391000	13784000		6393.3	7965.24		5738.4	82704		4349.71	59546.9		517.615	11909.4		3684.2	45196.1
	2412000	7992000		5798.94	12783.4		5788.8	42357.6		3646.94	32064.7		525.16	8913.99		2983.2	22252.9
	3828000	9077000		2025.58	10302.9		16077.6	30861.8		11302.6	19720.7		2814.34	3510.28		8058.72	15559.6
	3592000	9609000		2875.54	14167		9339.2	41318.7		6117.18	29584.2		1394.72	4940.56		4508.36	23904
	5986000	11248000		2912.97	13514		26937	59614.4		17266.6	38809		2624.53	5860.16		14193.2	31823.4
	P value	<0.0001		P value	<0.0001		P value	0.0002		P value	0.0002		P value	0.0031		P value	0.0001
Figure 8 B	WT: D35 Post SLI
	TEC			mTEC			cTEC			mTEChi			mTEClo
	PBS	rIL5		PBS	rIL5		PBS	rIL5		PBS	rIL5		PBS	rIL5
	125223	128875		77113.1	47554.9		89607.4	56962.7		20280.7	8464.77		54596.1	37235.5
	165696	186011		59051.3	66033.9		99161.6	85379.1		14172.3	11688		43107.4	51506.5
	165422	141771		76094.3	57559.1		58890.4	53589.5		22676.1	13468.8		50450.5	41672.8
	73865.9	146153		32870.3	65476.4		29989.6	66061		11307.4	21279.8		20445.3	42756.1
	69645.6	186786		31061.9	68809.5		28136.8	65561.7		9691.32	32014.3		20314.5	63633.3
	76609.5	125314		39836.9	52631.9		26353.7	57393.8		12708	14368.5		25854.2	36526.5
	P value	0.0973		P value	0.4664		P value	0.5475		P value	0.6783		P value	0.2279
	Total cells			Eosinophils			DP			CD4+TCRb+			CD8+TCRb+
	PBS	rIL5		PBS	rIL5		PBS	rIL5		PBS	rIL5		PBS	rIL5
	118292000	162338000		39293.8	44814.6		96999440	137500286		9.69507e+06	15070356		2.25126e+06	3.48478e+06
	121758000	159106000		42582.9	51175.8		99963318	134444570		9.81038e+06	1.43895e+07		2.26178e+06	3.50695e+06
	132334000	157259000		14539.6	71217		113410238	132254819		1.25905e+07	1.33419e+07		2.09289e+06	2.67542e+06
	121136000	163339000		5435.1	63689.6		108537856	120054165		6.44413e+06	19561642		760734	4.51689e+06
	109878000	165284000		25164.4	42021.7		90429594	120822604		7.96808e+06	2.02407e+07		1.81325e+06	4.7639e+06
	115476000	166768000		22905.1	49697.2		98039124	122074176		1.05857e+07	2.04874e+07		1.59437e+06	4.8926e+06
	109433000	172938000		18577.9	47231.5		92799184	140598594		1.0215e+07	1.78394e+07		1.50457e+06	4.15196e+06
	P value	<0.0001		P value	0.0007		P value	<0.0001		P value	0.0001		P value	<0.0001
Figure 8 C	Il7raCrexRorafl/fl : D7 Post SLI
	Total cells			Eosinophils			TEC			mTEC			cTEC			mTEChi			mTEClo
	PBS	rIL5		PBS	rIL5		PBS	rIL5		PBS	rIL5		PBS	rIL5		PBS	rIL5		PBS	rIL5
	35654000	63617000		2932.02	7295.8		26384	69978.7		10843.8	30368.6		12374.1	24982.4		1604.88	3886.34		9000.36	12249.1
	44485000	66719000		2301.09	4949		28025.5	44701.7		10565.6	14617.5		13788.6	25077.7		1806.72	2382.65		8283.46	11664.7
	40100000	65154000		3764.8	4717.27		20050	65154		8581.4	21109.9		9243.05	36551.4		1072.67	3356.47		7199.79	17120.1
	40293000	59039000		2866.15	6735.35		14908.4	64942.9		6216.81	30069.2		6842.96	22405.3		938.738	3892.68		5135.08	19914
	39285000	65773000		1624.25	4315.72		12964	37490.6		5094.87	13909		6119.03	19195.2		835.559	2322.81		4024.95	11029.8
	39112000	69384000		2293.8	2823.23		12907	56201		5588.71	20738.2		5846.85	28662.5		698.589	3359.59		4688.93	16735.7
	P value	<0.0001		P value	0.0065		P value	<0.0001		P value	0.0011		P value	0.0001		P value	0.0001		P value	0.0006
Figure 8 D	B-cell KO: D7 Post SLI
	Total cells			Eosinophils			TEC			mTEC			cTEC			mTEChi			mTEClo
	PBS	rIL5		PBS	rIL5		PBS	rIL5		PBS	rIL5		PBS	rIL5		PBS	rIL5		PBS	rIL5
	64709000	105076000		22419.9	39936		34942.9	69350.2		19323.4	35229.9		12824	27670.7		3806.71	5495.86		14724.4	28254.4
	67185000	107423000		24092.5	29102.9		36279.9	80567.2		21731.7	41975.5		11355.6	30857.3		3737.85	6002.5		17124.5	34755.7
	78974000	109961000		22865.7	23638.1		46594.7	74773.5		30239.9	43817.3		12347.6	24376.2		6259.67	6966.94		22770.7	35316.7
	66102000	101093000		18165.5	27913.1		31067.9	56612.1		16279.6	28589.1		8792.23	21059.7		4655.97	5260.39		11184.1	22270.9
	68256000	105957000		21641.2	30791.3		30032.6	62514.6		17809.4	33195.3		9099.89	21692.6		3668.73	5975.15		13570.7	26091.5
	69402000	117841000		18795.7	27264.4		34007	67169.4		21492.4	36943.2		8943.84	21964.4		4857.28	7610.29		15582	28335.4
	P value	<0.0001		P value	0.0062		P value	<0.0001		P value	0.0005		P value	<0.0001		P value	0.0106		P value	0.0005
Figure 8 E	dblGATA: D7 Post SLI
	Total cells			TEC			mTEC			cTEC			mTEChi			mTEClo
	PBS	rIL5		PBS	rIL5		PBS	rIL5		PBS	rIL5		PBS	rIL5		PBS	rIL5
	1191000	1570000		26678.4	34226		17421	18755.8		6162.71	11089.2		3710.67	3469.83		13135.4	14685.8
	2389000	1767000		40135.2	39050.7		25485.9	21399.8		10154.2	12144.8		5606.89	4044.56		18859.5	16649
	1982000	1834000		28342.6	39247.6		17940.9	21546.9		7142.34	12206		4054.64	3792.26		13204.5	17172.9
	1370000	1596000		29044	33037.2		18733.4	20681.3		7173.87	8887.01		2678.87	5066.92		15623.6	14931.9
	1685000	1583000		29487.5	35142.6		18282.2	19328.4		8020.6	8053.91		3894.12	3440.46		13784.8	15269.5
	1465000	1703000		35306.5	26907.4		22419.6	15956.1		9109.08	7991.5		5111.68	2872.1		16612.9	12429.8
	P value	0.9798		P value	0.2943		P value	0.7866		P value	0.0632		P value	0.4682		P value	0.9908
Figure 8 F	Rep plots
Figure 8 G	D7 Post SLI AnnexinV+PI-			D7 Post SLI AnnexinV+PI (%)
	WT	dblGATA		WT	dblGATA
	20202.6	51747.7		0.33	0.75
	10604.6	34147.6		0.17	0.87
	10371.2	50868		0.16	0.98
	12554	12779.6		0.2	0.43
	22351.6	53311		0.38	1.78
	20481.6	42550.2		0.34	1.54
	27021.2	21427.5		0.43	0.75
	P value	0.0086		P value	0.002

## Sheet: Suppl. Figure 1
Figure S1 A	Rep Plots
Figure S1 B	Rep Plots
Figure S1 B	Hours post SLI	Macrophages
	0	249026	165740	198925	220414	257540	245056	278835	268373
	6	198257	212859	163962	140082	174376	175549	157306	156785
	18	10576.1	8127.28	11326.2	9446.14	18902	25932.9	26104	21066.7
	24	13601.1	8978.02	8773.83	7487.06	49155	35204.1	47104	22980
	48	3174.88	2004.25	2525.21	3841.26	37842.5	9123.91	13337.5	4553.34
	72	953.167	690.677	595.262	1178.09	1370.28	1586.84	1678.41	744.89
	Hours post SLI	Monocytes
	0	150399	68721.5	110109	124121	164020	171017	196068	189744
	6	226066	220372	199460	208732	194399	191905	187975	210506
	18	2491.23	1654.07	2878.9	2023.65	5277.97	4343.96	3950.49	3806.38
	24	2911.28	1848.57	4793.4	3787.59	7837.32	5957.17	5924.89	3900.69
	48	3947.86	2548.18	2957.98	3381.06	4011.5	1167.98	1796.08	788
	72	1085.09	993.197	3255.08	2387.03	686.044	600.161	553.445	311.33
	Hours post SLI	Dendritic Cells
	0	248110	252446	264824	280784	219800	198712	241200	234182
	6	441971	396111	417054	464677	384278	334603	397640	462593
	18	42129.5	27269.8	40828	34778.6	48004.4	43891	46636.3	44802.1
	24	38226.4	25569	22385.4	18496.1	48099	48573.9	40261.8	37371.9
	48	6144.98	4318.29	5546.91	5796.1	19076.4	6533.38	6286.28	5762.98
	72	1514.17	1521.76	1955.76	1394.42	2243.55	2266.91	1380.11	1099.42
	Hours post SLI	Neutrophils
	0	29696.5	27348.3	20494.8	23708.6	30114.6	22702.5	27995.6	30103.3
	6	297188	256635	282353	263400	253171	221429	267503	283273
	18	286768	244981	333036	244721	242807	239113	224586	322855
	24	66326.5	48546.5	94164.8	82695.8	55773.8	57377.9	61432.6	55106.8
	48	3321.77	2404.24	3388.54	3904.74	3775.34	2994.67	2553.38	2971.31
	72	317.687	326.092	393.322	383.913	294.903	305.922	313.803	288.967
	Hours post SLI	Eosinophils
	0	48368.2	30991.1	16439.7	17674.8	30959.5	127410	208863	22847.1
	6	178302	298810	183602	255907	291105	299806	201228	254882
	18	313878	414802	478384	338678	525400	555921	350482	502885
	24	725025	1139820	716826	988256	975337	1.15823e+06	1.09055e+06	995228
	48	148560	274270	185157	288433	157726	185724	191045	109187
	72	82216.9	121449	64369.1	85617.9	89101.4	101665	109310	90223.1

## Sheet: Suppl. Figure 2
Figure S2 A	Total Cells			Eosinophils
	D0	D1		D0	D1
	97630000	6256000		134034	434432
	98970000	6650000		100496	695252
	118374000	6928000		88932.5	419637
	165493000	5223000		112687	298709
	125514000	5974000		97070.9	741658
	91415000	6034000		81223.2	630648
	118453000	5993000		162621	415019
	109364000	5875000		112739	617467
	P value	<0.0001		P value	<0.0001
Figure S2 B	Total Cells			Eosinophils
	D0	D1		D0	D1
	114443000	17107000		364540	218790
	183404000	14569000		323358	206027
	128463000	18453000		568251	293025
	173448000	19983000		573838	393347
	177019000	13953000		820531	215068
	169478000	21640000		638042	413031
	166283000	16927000		552181	211641
	132755000	15414000		245680	215695
	P value	<0.0001		P value	0.0055
Figure S2 C	Total Cells			Eosinophils
	D0	D1		D0	D1
	9417000	6392000		84524.3	54535.2
	10519000	6978000		90526.2	58617.8
	10186000	6382000		91426.6	54449.8
	10345000	5874000		89028.7	49343.8
	18867000	4087000		188594	39928.6
	12003000	4660000		109026	36578.7
	19416000	6934000		220610	126863
	12643000	5983000		168292	89144.9
	P value	0.0003		P value	0.0087
Figure S2 D	Total Cells			Eosinophils
	D0	D1		D0	D1
	50954000	17650000		5.38319e+06	3.75586e+06
	54646000	18314000		5.27857e+06	2.85894e+06
	37461000	16874000		1.55341e+06	2.50733e+06
	42886000	15948000		1.92473e+06	2.12662e+06
	29004000	18056000		3.19249e+06	3.55288e+06
	25150000	15334000		2.49221e+06	2.20562e+06
	48928000	19364000		3.75354e+06	3.60438e+06
	37512000	18368000		3.73016e+06	3.32589e+06
	P value	<0.0001		P value	0.4591
Figure S2 E	Eosinophils D1 % of Control (D0)
	Thymus	Spleen	Lung	S.I
	398.426	47.8232	97.024	106.248		Spleen vs. thymus	P value	<0.0001
	637.628	45.0336	73.7868	80.8759		Lung vs. thymus	P value	<0.0001
	384.857	64.0496	41.4789	70.9292		Small intestine vs. thymus	P value	<0.0001
	273.952	85.9781	37.5893	60.1596
	653.941	38.1252	23.2643	107.921
	556.06	73.2184	21.3125	66.9973
	365.934	37.5178	73.9161	109.486
	544.439	38.2364	51.94	101.026

[truncated: 8 more sheets: Suppl. Figure 3, Suppl. Figure 4, Suppl. Figure 5, Suppl. Figure 6, Suppl. Figure 7, Suppl. Figure 8, Suppl. Figure 9, Suppl. Figure 10]
